# Supplementary material for: Liebetanzomycespolymorphus gen. et sp. nov., a new anaerobic fungus (Neocallimastigomycota) isolated from the rumen of a goat
Source: MycoKeys. 2018 Oct 10;(40):89–110. doi: 10.3897/mycokeys.40.28337 (PMC6198248; doi:10.3897/mycokeys.40.28337)
Supplement: XML Treatment for Liebetanzomyces polymorphus [file mycokeys.40.28337-treatment1.xml]

<!DOCTYPE tp:taxon-treatment
  PUBLIC "-//TaxonX//DTD Taxonomic Treatment Publishing DTD v0 20100105//EN" "tax-treatment-NSO.dtd">
<tp:taxon-treatment xmlns:tp="http://www.plazi.org/taxpub"><tp:treatment-meta><kwd-group><label>Taxon classification</label><kwd><named-content xmlns:xlink="http://www.w3.org/1999/xlink" content-type="kingdom">Fungi</named-content></kwd><kwd><named-content xmlns:xlink="http://www.w3.org/1999/xlink" content-type="order">Neocallimastigales</named-content></kwd><kwd><named-content xmlns:xlink="http://www.w3.org/1999/xlink" content-type="family">Neocallimastigaceae</named-content></kwd></kwd-group><mixed-citation publication-type="journal"><person-group><name><surname>Joshi</surname><given-names>Akshay</given-names></name><name><surname>Lanjekar</surname><given-names>Vikram B.</given-names></name><name><surname>Dhakephalkar</surname><given-names>Prashant K.</given-names></name><name><surname>Callaghan</surname><given-names>Tony M.</given-names></name><name><surname>Griffith</surname><given-names>Gareth W.</given-names></name><name><surname>Dagar</surname><given-names>Sumit Singh</given-names></name></person-group><article-title><italic><tp:taxon-name><tp:taxon-name-part taxon-name-part-type="genus" reg="Liebetanzomyces">Liebetanzomyces</tp:taxon-name-part><tp:taxon-name-part taxon-name-part-type="species" reg="polymorphus">polymorphus</tp:taxon-name-part></tp:taxon-name></italic> gen. et sp. nov., a new anaerobic fungus (<tp:taxon-name><tp:taxon-name-part taxon-name-part-type="genus" reg="Neocallimastigomycota">Neocallimastigomycota</tp:taxon-name-part></tp:taxon-name>) isolated from the rumen of a goat</article-title><source>MycoKeys</source><day>10</day><month>10</month><year>2018</year><volume>2018</volume><issue>40</issue><fpage>89</fpage><lpage>110</lpage><pub-id pub-id-type="doi">10.3897/mycokeys.40.28337</pub-id></mixed-citation></tp:treatment-meta><tp:nomenclature><tp:taxon-name>
              <tp:taxon-name-part taxon-name-part-type="genus" reg="Liebetanzomyces">Liebetanzomyces</tp:taxon-name-part>
              <tp:taxon-name-part taxon-name-part-type="species" reg="polymorphus">polymorphus</tp:taxon-name-part>
            </tp:taxon-name><tp:taxon-authority>Joshi, G.W. Griff. &amp; Dagar, gen. et</tp:taxon-authority><tp:taxon-status xmlns:xlink="http://www.w3.org/1999/xlink" xlink:type="simple">sp. nov.</tp:taxon-status></tp:nomenclature><tp:treatment-sec sec-type="diagnosis" id="SECID0EKVAE"><title>Diagnosis.</title><p>Strictly anaerobic fungus with determinate, monocentric thallus with single terminal sporangium of varying shape and size and uniflagellate zoospores. The clade is defined by the sequences accession numbers <ext-link xmlns:xlink="http://www.w3.org/1999/xlink" ext-link-type="gen" xlink:href="MH468765" xlink:type="simple">MH468765</ext-link> (<abbrev xmlns:xlink="http://www.w3.org/1999/xlink" xlink:title="internal transcribed spacer 1" id="ABBRID0EQVAE" xlink:type="simple">ITS1</abbrev>, 5.8S, ITS2 complete) and <ext-link xmlns:xlink="http://www.w3.org/1999/xlink" ext-link-type="gen" xlink:href="MH468763" xlink:type="simple">MH468763</ext-link> (<abbrev xmlns:xlink="http://www.w3.org/1999/xlink" xlink:title="large-subunit" id="ABBRID0EUVAE" xlink:type="simple">LSU</abbrev>, partial sequence). The most genetically similar genus is <italic><tp:taxon-name><tp:taxon-name-part taxon-name-part-type="genus" reg="Anaeromyces">Anaeromyces</tp:taxon-name-part></tp:taxon-name></italic>, which is defined as forming a polycentric thallus (<xref ref-type="bibr" rid="B1">Breton et al. 1990</xref>.FEMS Microbiol. Lett. 58, p.177), in contrast to the monocentric <italic><tp:taxon-name><tp:taxon-name-part taxon-name-part-type="genus" reg="Liebetanzomyces">Liebetanzomyces</tp:taxon-name-part></tp:taxon-name></italic>.</p><p>A strict anaerobic fungus, isolated from the rumen of a goat. In roll tubes of cellobiose agar medium, the fungus forms medium to large circular colonies (0.5–2 mm diam.). In liquid cellobiose medium, the fungal thalli attach to the sides and bottom of glass bottles. Monocentric thallus development, producing a single terminal sporangium per thallus. Also, the fungus produces few pseudo-intercalary sporangia but only on soluble substrates. An extensive anucleate rhizoidal system without constrictions is formed. The sporangia vary in size (10–90 µm wide, 10–75 µm long), shape (globose, ellipsoid, clavate, ovoid, elongate or irregular) and sometimes bear papillae. The sporangium is borne on variable length sporangiophore (15–80 µm), sometimes forming an eggcup-like structure below the sporangium or showing cyst-like structure. Zoospores are produced abundantly, mostly uniflagellate, rarely biflagellate, spherical (5–6 µm in diameter) in size and flagellum of 15–20 µm in length. The zoospores may germinate either endogenously or exogenously. The clade is defined by the sequences accession numbers <ext-link xmlns:xlink="http://www.w3.org/1999/xlink" ext-link-type="gen" xlink:href="MH468765" xlink:type="simple">MH468765</ext-link> (<abbrev xmlns:xlink="http://www.w3.org/1999/xlink" xlink:title="internal transcribed spacer 1" id="ABBRID0EMWAE" xlink:type="simple">ITS1</abbrev>, 5.8S, ITS2 complete) and <ext-link xmlns:xlink="http://www.w3.org/1999/xlink" ext-link-type="gen" xlink:href="MH468763" xlink:type="simple">MH468763</ext-link> (<abbrev xmlns:xlink="http://www.w3.org/1999/xlink" xlink:title="large-subunit" id="ABBRID0EQWAE" xlink:type="simple">LSU</abbrev>, partial sequence). The ex-type culture (strain G1SC) is stored cryogenically in liquid nitrogen at bioenergy group, Agharkar Research Institute, Pune, India. The holotype is a 3 d old culture of G1SC preserved in 5% glutaraldehyde and deposited at the MACS-collection of microorganisms (MCM) of Agharkar Research Institute, Pune, India and isotype material at the Aberystwyth University biorepository (code ABS).</p></tp:treatment-sec><tp:treatment-sec sec-type="etymology" id="SECID0EUWAE"><title>Etymology.</title><p>‘<italic>Liebetanz</italic>’ is assigned to honour Erwin Liebetanz (<xref ref-type="bibr" rid="B24">Liebetanz 1910</xref>) by taking all nine letters of his surname (i.e. LIEBETANZ) and who was the first to observe anaerobic gut fungus <italic><tp:taxon-name><tp:taxon-name-part taxon-name-part-type="genus" reg="Piromyces">Piromyces</tp:taxon-name-part></tp:taxon-name></italic> as a flagellated organism in 1910; myces = the Greek name for fungus.</p><!--PageBreak--><p>The specific epithet <italic>polymorphus</italic> is for different polymorphic sporangial shapes displayed by this fungus.</p></tp:treatment-sec><ref-list><ref id="B1"><mixed-citation xmlns:xlink="http://www.w3.org/1999/xlink" xlink:type="simple"><person-group><name name-style="western"><surname>Breton</surname><given-names>A</given-names></name><name name-style="western"><surname>Bernalier</surname><given-names>A</given-names></name><name name-style="western"><surname>Dusser</surname><given-names>M</given-names></name><name name-style="western"><surname>Fonty</surname><given-names>G</given-names></name><name name-style="western"><surname>Gaillard-Martinie</surname><given-names>B</given-names></name><name name-style="western"><surname>Guillot</surname><given-names>J</given-names></name></person-group> (<year>1990</year>) <article-title><italic><tp:taxon-name><tp:taxon-name-part taxon-name-part-type="genus">Anaeromyces</tp:taxon-name-part><tp:taxon-name-part taxon-name-part-type="species">mucronatus</tp:taxon-name-part></tp:taxon-name></italic> nov. gen., nov. sp. A new strictly anaerobic rumen fungus with polycentric thallus.</article-title><source>FEMS microbiology letters</source><volume>70</volume>: <fpage>177</fpage>–<lpage>182</lpage>. <ext-link xlink:type="simple" ext-link-type="doi" xlink:href="10.1111/j.1574-6968.1990.tb13974.x">https://doi.org/10.1111/j.1574-6968.1990.tb13974.x</ext-link></mixed-citation></ref><ref id="B24"><mixed-citation xmlns:xlink="http://www.w3.org/1999/xlink" xlink:type="simple"><person-group><name name-style="western"><surname>Liebetanz</surname><given-names>E</given-names></name></person-group> (<year>1910</year>) <article-title>Die parasitischen Protozoen des Wiederkauermagens.</article-title><source>Archiv für Protistenkunde</source><volume>19</volume>: <fpage>19</fpage>–<lpage>80</lpage>.</mixed-citation></ref></ref-list></tp:taxon-treatment>
